# Supplementary material for: Defining an Accelerated Rehabilitation Protocol Following Anterior Cruciate Ligament Reconstruction: A Scoping Review
Source: Medicina (Kaunas). 2026 Jul 12;62(7):1348. doi: 10.3390/medicina62071348 (PMC13413656; doi:10.3390/medicina62071348)
Supplement: Supplementary file 1 [file medicina-62-01348-s001.zip]

Archive with 1 entries (1 files):
- medicina-4387482-supplementary.pdf
